# Supplementary material for: Transcriptome Analysis Provides Insights into the Safe Overwintering of Local Peach Flower Buds
Source: Curr Issues Mol Biol. 2024 Dec 9;46(12):13903–21. doi: 10.3390/cimb46120831 (PMC11727394; doi:10.3390/cimb46120831)
Supplement: Supplementary file 1 [file cimb-46-00831-s001.zip]

Archive with 1 entries (1 files):
- cimb-3316469-supplementary.pdf
